# Supplementary material for: ICG-mediated fluorescence-assisted debridement to promote wound healing
Source: PLoS One. 2023 Sep 21;18(9):e0291508. doi: 10.1371/journal.pone.0291508 (PMC10513195; doi:10.1371/journal.pone.0291508)
Supplement: S1 Table — (XLSX) [file pone.0291508.s001.xlsx]

## Sheet: Sheet1
Time （day）	Control group						mean	SD	EL group						mean	SD	ICG group						mean	SD	FMI group						mean	SD
Day 1	188.5	189.9	192.2	196.7	184.6	193.5	190.9	4.20809	192.6	182.6	188.5	190.5	189.5	186.8	188.417	3.44872	185.7	192.6	190.5	186	185.6	194.8	189.2	4.0015	190.2	195.5	198.2	199	185.5	187	192.567	5.80092
Day 3	180.4	177.5	179.5	180.5	181.5	178.6	179.667	1.44591	180.6	178.9	181.5	184.5	175.9	178.7	180.017	2.91782	183.6	186.7	179	177.5	182.4	179	181.367	3.48291	188.5	176.5	178.9	175.6	181.5	180.6	180.267	4.63149
Day 6	186.5	178.5	180.4	182.8	185.6	185.6	183.233	3.24016	189.5	185.5	182.5	184.5	179.5	180.5	183.667	3.65605	188.5	191.5	186.4	184.5	182.5	183.5	186.15	3.38452	176.5	180.6	180.5	180.6	175.7	179.4	178.883	2.21758
Day 9	196.5	187.4	204.5	195.5	204.6	194.8	197.217	6.53036	190.6	200.5	196.6	192.6	196.4	198.5	195.867	3.67786	192.4	197.2	196.4	197.5	199.6	197.4	196.75	2.38139	186.6	188.9	194.6	191.4	190.4	192.1	190.667	2.7493
Day 12	203.6	201.4	205.6	200.6	205.7	202.5	203.233	2.12854	204.6	205.1	207.2	205.8	201.9	204.6	204.867	1.75005	200.8	204.5	204.7	203.6	205.6	200.5	203.283	2.13861	205.2	202.3	205.2	206.2	201.2	200	203.35	2.52646
Day 15	204.5	203.5	205.1	205.5	207.2	206.6	205.4	1.35647	206.4	206.3	208.4	207.4	205.3	206.4	206.7	1.06583	202.4	206.4	207.4	201.2	208.6	205.4	205.233	2.88837	208.4	204.2	206.1	203.2	209.9	205.4	206.2	2.53693
Day 18	206.4	207.5	208.5	206.4	205.6	212.5	207.817	2.50712	210.2	208.6	207.8	205.7	208.6	209.2	208.35	1.52283	205.4	204.6	206.4	207.6	205.2	210.5	206.617	2.17478	212.3	206.4	207.3	206.2	213.2	215.3	210.117	3.95546
