# Supplementary material for: ICG-mediated fluorescence-assisted debridement to promote wound healing
Source: PLoS One. 2023 Sep 21;18(9):e0291508. doi: 10.1371/journal.pone.0291508 (PMC10513195; doi:10.1371/journal.pone.0291508)
Supplement: S2 Table — (XLSX) [file pone.0291508.s002.xlsx]

## Sheet: Sheet1
Time （day）	Control group						mean	SD	EL group						mean	SD	ICG group						mean	SD	FMI group						mean	SD
Day 3	6	6	5	6	6	5	5.66667	0.516398	5	6	6	6	6	7	6	0.632456	6	6	7	5	6	7	6.16667	0.752773	6	5	5	6	7	6	5.83333	0.752773
Day 6	5	4	5	4	4	5	4.5	0.547723	5	4	5	5	4	5	4.66667	0.516398	5	4	5	5	5	4	4.66667	0.516398	4	3	4	4	3	4	3.66667	0.516398
Day 9	3	3	4	3	4	3	3.33333	0.516398	3	3	3	3	4	3	3.16667	0.408248	3	3	4	3	4	3	3.33333	0.516398	2	3	2	2	3	2	2.33333	0.516398
Day 12	2	2	2	3	2	2	2.16667	0.408248	2	1	2	2	2	2	1.83333	0.408248	2	3	2	2	1	2	2	0.632456	1	2	1	2	2	1	1.5	0.547723
Day 15	1	2	1	1	0	2	1.16667	0.752773	1	1	1	1	1	2	1.33333	0.516398	1	0	1	2	1	1	1	0.632456	1	1	0	1	1	0	0.666667	0.516398
Day 18	0	0	0	1	0	1	0.333333	0.516398	0	0	1	0	1	1	0.5	0.547723	0	1	0	1	0	1	0.5	0.547723	0	0	0	1	0	0	0.166667	0.408248
