# Supplementary material for: ICG-mediated fluorescence-assisted debridement to promote wound healing
Source: PLoS One. 2023 Sep 21;18(9):e0291508. doi: 10.1371/journal.pone.0291508 (PMC10513195; doi:10.1371/journal.pone.0291508)
Supplement: S3 Table — (XLSX) [file pone.0291508.s003.xlsx]

## Sheet: Sheet1
Time	Control group						mean	SD	EL						mean	SD	ICG						mean	SD	FMI						mean	SD
day 3	44.54	38.33	72.22	58.22	49.34	52.54	52.5317	11.796	51.22	44.52	45.5	50.54	42.37	55.44	48.265	4.93578	55.22	51.97	72.43	44.65	54.83	43.76	53.81	10.3733	42.54	45.43	61.09	52.11	55.75	54.64	51.9267	6.87454
day 6	102.23	99.78	91.22	107.54	104.54	106.25	101.927	5.93908	111.45	89.32	92.36	99.94	89.74	115.75	99.76	11.4588	97.92	104.35	94.92	111.74	96.98	107.98	102.315	6.74579	135.25	122.52	109.85	111.53	119.64	122.65	120.24	9.17042
day 9	67.97	62.43	58.93	73.75	88.54	72.98	70.7667	10.4606	79.05	62.54	55.89	64.97	69.32	59.03	65.1333	8.25401	68.31	77.9	79.45	63.86	55.85	103.43	74.8	16.5639	47.83	44.67	73.97	68.92	99.21	69.81	67.4017	19.8131
