# Supplementary material for: ICG-mediated fluorescence-assisted debridement to promote wound healing
Source: PLoS One. 2023 Sep 21;18(9):e0291508. doi: 10.1371/journal.pone.0291508 (PMC10513195; doi:10.1371/journal.pone.0291508)
Supplement: S4 Table — (XLSX) [file pone.0291508.s004.xlsx]

## Sheet: Sheet1
Time	Control group						mean	SD	EL group						mean	SD	ICG group						mean	SD	FMI group						mean	SD
day 3	212.31	273.32	201.32	264.5	299.36	252.68	250.582	37.3789	242.21	259.97	257.32	242.54	272.21	264.54	256.465	12.0269	248.97	252.64	193.65	261.23	209.58	261.76	237.972	29.0291	244.43	232.43	189.07	193.76	251.87	274.86	231.07	33.7241
day 6	592.56	552.43	539.72	579.54	538.76	594.45	566.243	25.7473	623.44	591.65	573.96	555.57	541.41	589.65	579.28	29.1042	542.98	555.12	582.43	545.45	552.45	529.54	551.328	17.6744	499.04	479.34	389.12	462.64	474.86	483.64	464.773	38.9155
day 9	352.53	399.32	369.32	367.34	452.34	421.78	393.772	38.0602	432.34	342.12	475.32	386.72	341.09	365.54	390.522	53.599	393.34	419.65	341.12	361.25	381.45	372.64	378.242	27.0223	345.14	327.98	381.43	301.54	329.54	331.65	336.213	26.3044
