# Supplementary material for: ICG-mediated fluorescence-assisted debridement to promote wound healing
Source: PLoS One. 2023 Sep 21;18(9):e0291508. doi: 10.1371/journal.pone.0291508 (PMC10513195; doi:10.1371/journal.pone.0291508)
Supplement: S5 Table — (XLSX) [file pone.0291508.s005.xlsx]

## Sheet: Sheet1
Time （day）	Control group						mean	SD	EL group						mean	SD	ICG group						mean	SD	FMI group						mean	SD
Day 3	10	20.25	23.5	15	19	19	17.7917	4.69153	15	14.5	23.5	19.25	9.75	19	16.8333	4.77406	19	14.5	10	9.75	23.5	20.25	16.1667	5.66495	9.75	14.5	20.25	19	20.25	9.75	15.5833	4.98915
Day 6	41.5	40	47.5	40	40	47.5	42.75	3.72492	40	47.5	40	51.25	47.5	44	45.0417	4.52884	36	36.25	51.25	44	43.75	40	41.875	5.75489	40	47.5	43.75	51.25	51	54.5	48	5.36889
Day 9	55	51.25	54.5	51	51.25	57.75	53.4583	2.74507	54.5	51.25	54.5	51.25	43.75	47.5	50.4583	4.18753	54.5	54.5	57.75	54.5	47.5	51.25	53.3333	3.52018	57.75	61	54.5	54.5	61	57.75	57.75	2.90689
Day 12	72.5	70	69.75	69.75	70	75	71.1667	2.15445	68.5	64.25	67	75	75	64.25	69	4.92697	64	70	69.75	64.25	72.5	70	68.4167	3.47371	77.5	69.75	82	79.75	75	77.5	76.9167	4.23281
Day 15	91.25	85	92.5	89.5	91.25	92.5	90.3333	2.83578	93	91	92.5	92.5	97.5	91	92.9167	2.39618	92.5	89.5	89.5	91.25	91	92.5	91.0417	1.34552	94	95	96	98	96	98.5	96.25	1.72482
Day 18	95.5	95	94.75	96.25	96.25	97	95.7917	0.857564	94.75	96.25	95	96.25	95	95	95.375	0.684653	94	95	96.25	97	96	96	95.7083	1.05376	99.75	99.5	97	99	97	99.5	98.625	1.28209
